# Supplementary material for: Benchmark Approach to Unravel Fluoride Toxicity: Liver and Kidney Disruptions in Subacutely Exposed Rats
Source: J Xenobiot. 2026 Apr 7;16(2):63. doi: 10.3390/jox16020063 (PMC13117112; doi:10.3390/jox16020063)
Supplement: Supplementary file 1 [file jox-16-00063-s001.zip]

Archive with 1 entries (1 files):
- jox-4181202-supplementary.pdf
